# Supplementary material for: Revealing innovative JAK1 and JAK3 inhibitors: a comprehensive study utilizing QSAR, 3D-Pharmacophore screening, molecular docking, molecular dynamics, and MM/GBSA analyses
Source: Front Mol Biosci. 2024 Mar 7;11:1348277. doi: 10.3389/fmolb.2024.1348277 (PMC10956358; doi:10.3389/fmolb.2024.1348277)
Supplement: Supplementary file 1 [file DataSheet1.zip]

Archive with 5 entries (4 files):
- Supplementry File/
- Supplementry File/Supplementry File.docx
- Supplementry File/Supplementry File.pdf
- Supplementry File/Supplementry File_1.docx
- Supplementry File/Supplementry File_2.xlsx
