# Supplementary material for: Revealing innovative JAK1 and JAK3 inhibitors: a comprehensive study utilizing QSAR, 3D-Pharmacophore screening, molecular docking, molecular dynamics, and MM/GBSA analyses
Source: Front Mol Biosci. 2024 Mar 7;11:1348277. doi: 10.3389/fmolb.2024.1348277 (PMC10956358; doi:10.3389/fmolb.2024.1348277)
Supplement: Supplementary file 1 [file DataSheet1.zip › Supplementry File/Supplementry File_2.xlsx]

## Sheet: Variables
JAK1	Variable	Coeff.	Std.Coeff.	Co.Int.95%
	Intercept	6.2173		0.2935
	ATS7e	-0.0025	-0.7849	0.0004
	VC-6	51.964	0.6467	9.1437
	nHssNH	0.4343	0.4748	0.1341
	minHBint8	0.2803	0.2287	0.1586
JAK3	Variable	Coeff.	Std.Coeff.	Co.Int.95%
	Intercept	-6.8736		3.2985
	ATSC7i	0.0497	0.6639	0.0119
	VE3_Dzp	0.0874	0.2631	0.0526
	SpMax5_Bhp	4.5166	0.7134	1.1449
	slogPVSA0	0.0945	0.3478	0.0528

## Sheet: JAK1
(Fitting criteria)
R2: 0.9474		R2adj: 0.9363		R2-R2adj: 0.0111		LOF: 0.0406
Kxx: 0.2581		Delta K: 0.1346		RMSE tr: 0.1343		MAE tr: 0.1144
RSS tr: 0.4327		CCC tr: 0.9730		s: 0.1509		F: 85.5575
(Internal validation criteria)
Q2loo: 0.9173		R2-Q2loo: 0.0301		RMSE cv: 0.1684		MAE cv: 0.1457
PRESS cv: 0.6805		CCC cv: 0.9576
Q2LMO: 0.8871		R2Yscr: 0.1732		Q2Yscr: -0.3648		RMSE AV Yscr: 0.5311
R2Xrnd:		Q2Xrnd:		R2Yrnd:		Q2Yrnd:
(External validation criteria)
RMSE ext: 0.3887		MAE ext: 0.2638		PRESS ext: 0.7554		R2ext: 0.4959
Q2-F1: 0.4702		Q2-F2: 0.4641		Q2-F3: 0.5593		CCC ext: 0.6862
r2m aver.: 0.3403		r2m delta: 0.1943
Calc. external data regr. angle from diagonal: -14.6396°
Predictions by LOO:
Exp(x) vs. Pred(y): R2: 0.9177	R'2o: 0.9131	k': 1.0001	Clos': 0.0050	r'2m: 0.8556
Pred(x) vs. Exp(y): R2: 0.9177	R2o: 0.9174	k: 0.9990	Clos: 0.0003	r2m: 0.9023
ID	Name	Status	Exp. endpoint	Pred. by model eq.	Pred.Mod.Eq.Res.	Pred. LOO	Pred. LOO Res.	HAT i/i (h*=0.6250)	Std.Pred.Mod.Eq. Res.	Std.Pred.LOO Res.
1	1	Training	5.01	5.0338	0.0238	5.0614	0.0514	0.5374	0.2316	0.5006
2	2	Prediction	5	4.9002	-0.0998	-	-	0.585	-1.026	-1.026
3	3	Training	5	4.8668	-0.1332	4.7841	-0.2159	0.3831	-1.1236	-1.8213
4	4	Training	5.19	5.2666	0.0766	5.3016	0.1116	0.3135	0.6125	0.8921
5	5	Training	5	5.1532	0.1532	5.1995	0.1995	0.2323	1.1585	1.5091
6	6	Training	6.04	6.0323	-0.0077	6.0309	-0.0091	0.1488	-0.0556	-0.0653
7	7	Prediction	6.19	6.0323	-0.1577	-	-	0.1488	-1.1329	-1.1329
8	8	Prediction	6.07	6.0323	-0.0377	-	-	0.1488	-0.271	-0.271
9	9	Training	5.12	5.2429	0.1229	5.2522	0.1322	0.0703	0.8449	0.9088
10	10	Training	5.12	5.283	0.163	5.3619	0.2419	0.3262	1.3159	1.9528
11	11	Training	5.93	5.9807	0.0507	5.9885	0.0585	0.1321	0.3609	0.4159
12	12	Training	5.92	5.9807	0.0607	5.99	0.07	0.1321	0.4321	0.4978
13	13	Prediction	6.18	5.9807	-0.1993	-	-	0.1321	-1.4173	-1.4173
14	14	Training	5.42	5.192	-0.228	5.1728	-0.2472	0.0776	-1.573	-1.7052
15	15	Training	6.15	5.9004	-0.2496	5.8697	-0.2803	0.1095	-1.7527	-1.9681
16	16	Training	6.01	5.9004	-0.1096	5.8869	-0.1231	0.1095	-0.7696	-0.8643
17	17	Training	7.03	7.1417	0.1117	7.2395	0.2095	0.4669	1.0134	1.9009
18	18	Training	7.24	7.1417	-0.0983	7.0555	-0.1845	0.4669	-0.8924	-1.674
19	19	Prediction	5.14	5.9643	0.8243	-	-	0.1267	5.8447	5.8447
20	20	Training	5.96	5.9643	0.0043	5.9649	0.0049	0.1267	0.0305	0.0349
21	21	Training	5.9	5.9588	0.0588	5.9672	0.0672	0.1254	0.4165	0.4762
22	22	Training	5.72	5.753	0.033	5.7607	0.0407	0.1906	0.2428	0.2999
23	23	Training	5.06	5.2886	0.2286	5.3366	0.2766	0.1733	1.6662	2.0155
24	24	Training	5.4	5.5687	0.1687	5.601	0.201	0.1606	1.2203	1.4537
25	25	Training	5.77	5.6707	-0.0993	5.6508	-0.1192	0.1671	-0.7209	-0.8656
26	26	Training	5.57	5.6866	0.1166	5.7095	0.1395	0.1641	0.8453	1.0113
27	27	Training	5.76	5.5719	-0.1881	5.5289	-0.2311	0.1864	-1.3816	-1.698
28	28	Training	5.48	5.2764	-0.2036	5.2617	-0.2183	0.0672	-1.3969	-1.4976
29	29	Training	5.02	4.9647	-0.0553	4.9563	-0.0637	0.1325	-0.3932	-0.4533

## Sheet: JAK3(Fitting criteria)
(Fitting criteria)
R2: 0.9070		R2adj: 0.8875		R2-R2adj: 0.0196		LOF: 0.1461
Kxx: 0.3515		Delta K: 0.0894		RMSE tr: 0.2548		MAE tr: 0.2177
RSS tr: 1.5581		CCC tr: 0.9512		s: 0.2864		F: 46.3388
(Internal validation criteria)
Q2loo: 0.8269		R2-Q2loo: 0.0801		RMSE cv: 0.3477		MAE cv: 0.2922
PRESS cv: 2.9012		CCC cv: 0.9119
Q2LMO: 0.8094		R2Yscr: 0.1719		Q2Yscr: -0.3752		RMSE AV Yscr: 0.7588
R2Xrnd:		Q2Xrnd:		R2Yrnd:		Q2Yrnd:
(External validation criteria)
RMSE ext: 0.9801		MAE ext: 0.8879		PRESS ext: 4.8025		R2ext: 0.2763
Q2-F1: 0.0125		Q2-F2: -0.1728		Q2-F3: -0.3756		CCC ext: -0.1284
r2m aver.: -0.9390		r2m delta: 2.0684
Calc. external data regr. angle from diagonal: -48.8187°
Predictions by LOO:
Exp(x) vs. Pred(y): R2: 0.8322	R'2o: 0.8205	k': 1.0010	Clos': 0.0141	r'2m: 0.7421
Pred(x) vs. Exp(y): R2: 0.8322	R2o: 0.8278	k: 0.9963	Clos: 0.0053	r2m: 0.7769
ID	Name	Status	Exp. endpoint	Pred. by model eq.	Pred.Mod.Eq.Res.	Pred. LOO	Pred. LOO Res.	HAT i/i (h*=0.6250)	Std.Pred.Mod.Eq. Res.	Std.Pred.LOO Res.
1	1	Training	7.48	7.7247	0.2447	7.8946	0.4146	0.4098	1.1122	1.8843
2	2	Prediction	7.51	5.909	-1.601	-	-	0.1008	-5.8958	-5.8958
3	3	Training	7.31	7.3691	0.0591	7.3768	0.0668	0.1158	0.2195	0.2482
4	4	Training	5.91	6.2137	0.3037	6.5413	0.6313	0.5189	1.5292	3.1785
5	5	Training	6.34	6.3967	0.0567	6.4073	0.0673	0.1574	0.2157	0.2559
6	6	Training	6.15	6.1987	0.0487	6.2032	0.0532	0.0847	0.1777	0.1941
7	7	Prediction	6.59	6.1987	-0.3913	-	-	0.0847	-1.4284	-1.4284
8	8	Prediction	5.24	6.1987	0.9587	-	-	0.0847	3.4993	3.4993
9	9	Training	5.8	5.659	-0.141	5.6276	-0.1724	0.1821	-0.5445	-0.6658
10	10	Training	5	5.3239	0.3239	5.5853	0.5853	0.4465	1.5206	2.7472
11	11	Training	5.92	6.1266	0.2066	6.1814	0.2614	0.2097	0.8114	1.0267
12	12	Training	6.11	6.1266	0.0166	6.131	0.021	0.2097	0.0651	0.0823
13	13	Prediction	5.21	6.1266	0.9166	-	-	0.2097	3.6003	3.6003
14	14	Training	5.23	4.9593	-0.2707	4.6439	-0.5861	0.5382	-1.3909	-3.0119
15	15	Training	6.22	6.252	0.032	6.2546	0.0346	0.0755	0.1161	0.1256
16	16	Training	5.82	6.252	0.432	6.2872	0.4672	0.0755	1.5688	1.6969
17	17	Training	7.04	6.8328	-0.2072	6.8007	-0.2393	0.1338	-0.7776	-0.8978
18	18	Training	7.25	6.8328	-0.4172	6.7683	-0.4817	0.1338	-1.5656	-1.8074
19	19	Prediction	6.79	6.2181	-0.5719	-	-	0.08	-2.0822	-2.0822
20	20	Training	5.87	6.2181	0.3481	6.2484	0.3784	0.08	1.2673	1.3776
21	21	Training	6.55	6.1778	-0.3722	6.1443	-0.4057	0.0826	-1.3571	-1.4792
22	22	Training	7.42	7.1025	-0.3175	7.0653	-0.3547	0.105	-1.1719	-1.3094
23	23	Training	6.95	6.8943	-0.0557	6.8857	-0.0643	0.1332	-0.2089	-0.241
24	24	Training	7.42	7.7064	0.2864	7.7795	0.3595	0.2033	1.1205	1.4064
25	25	Training	7.86	7.9558	0.0958	7.9959	0.1359	0.295	0.3984	0.565
26	26	Training	7.97	7.6723	-0.2977	7.5766	-0.3934	0.2433	-1.1949	-1.5791
27	27	Training	7.8	7.9584	0.1584	8.0448	0.2448	0.3528	0.6876	1.0624
28	28	Training	7.31	7.1855	-0.1245	7.1693	-0.1407	0.1151	-0.4621	-0.5222
29	29	Training	7.11	6.7012	-0.4088	6.6565	-0.4535	0.0985	-1.5036	-1.6679

## Sheet: Biological Activity
Tofacitinib
All Pa>Pi Pa>0,3 Pa>0,7
0,936	0,001	Janus tyrosine kinase 3 inhibitor
0,909	0,004	Tyrosine kinase inhibitor
0,873	0,001	Janus tyrosine kinase 1 inhibitor
0,857	0,005	Protein kinase inhibitor
0,828	0,002	Janus tyrosine kinase inhibitor
0,732	0,004	Antineoplastic (multiple myeloma)
0,730	0,013	Immunosuppressant
0,541	0,003	Janus tyrosine kinase 2 inhibitor
0,431	0,036	Antipsoriatic
0,390	0,008	Antieczematic atopic
0,403	0,055	Autoimmune disorders treatment
0,321	0,058	Serum-glucocorticoid regulated kinase 1 inhibitor
0,279	0,041	Transplant rejection treatment
0,319	0,089	Analgesic, non-opioid
0,306	0,080	HCV IRES inhibitor
0,297	0,083	H+-transporting two-sector ATPase inhibitor
0,223	0,025	ErbB-1 antagonist
0,242	0,047	Protein-tyrosine kinase p55(blk) inhibitor
0,216	0,032	Antineoplastic (renal cancer)
0,156	0,014	Insulin like growth factor 1 antagonist
0,380	0,241	CYP2H substrate
0,244	0,123	Dermatologic
0,203	0,086	RNA directed DNA polymerase inhibitor
0,176	0,065	Catalase stimulant
0,126	0,016	Insulin growth factor antagonist
0,307	0,201	Neurotransmitter uptake inhibitor
0,147	0,043	Epidermal growth factor receptor kinase inhibitor
0,204	0,101	Polyribonucleotide nucleotidyltransferase inhibitor
0,284	0,187	Glutamate-5-semialdehyde dehydrogenase inhibitor
0,155	0,059	Smooth muscle myosin light chain kinase inhibitor
0,138	0,043	Inosine nucleosidase inhibitor
0,255	0,164	Analgesic
0,137	0,047	Ribosomal protein S6 kinase 1, 70-kDa inhibitor
0,257	0,168	HMGCS2 expression enhancer
0,136	0,050	Growth factor antagonist
0,108	0,022	Protein kinase B inhibitor
0,211	0,132	Pulmonary hypertension treatment
0,095	0,026	Threonine-tRNA ligase inhibitor
0,215	0,150	HIV attachment inhibitor
0,096	0,032	MAP kinase 8 inhibitor
0,100	0,039	Protein kinase B gamma inhibitor
0,203	0,142	Adenosine regulator
0,077	0,018	Rho-associated kinase inhibitor
0,117	0,061	Ribosomal protein S6 kinase inhibitor
0,112	0,059	Dimethylhistidine N-methyltransferase inhibitor
0,114	0,063	Hyperprolactinemia treatment
0,175	0,125	Respiratory distress syndrome treatment
0,112	0,063	Protein-tyrosine kinase Lyn inhibitor
0,107	0,060	ALK inhibitor
0,109	0,062	Constipation treatment
0,111	0,068	Protein-tyrosine kinase (PTK, not ETK, WZC) inhibitor
0,117	0,075	Ribosomal protein S6 kinase, 70-kDa inhibitor
0,105	0,069	Abl kinase inhibitor
0,062	0,027	Phosphatidylinositol 3-kinase delta inhibitor
0,126	0,091	Protein kinase B alpha inhibitor
0,115	0,080	Nicotinamide phosphoribosyltransferase inhibitor
0,059	0,028	Protein kinase B beta inhibitor
0,102	0,072	Ephrin antagonist
0,225	0,196	Inotropic
0,078	0,050	Rho-associated kinase I inhibitor
0,038	0,012	Bradykinin B1 receptor antagonist
0,090	0,064	Protein kinase C inhibitor
0,213	0,189	Raynaud's phenomenon treatment
0,045	0,021	Proto-oncogene tyrosine-protein kinase c-hck inhibitor
0,094	0,075	Allergic rhinitis treatment
0,098	0,082	MAP kinase kinase 7 inhibitor
0,032	0,017	Osteoclast antagonist
0,047	0,032	Epidermal growth factor antagonist
0,108	0,100	Bcr-Abl kinase inhibitor
0,165	0,162	Protein-synthesizing GTPase inhibitor
0,037	0,035	Phosphatidylinositol 3-kinase beta inhibitor
0,087	0,086	Dyrk kinase inhibitor
composes 2
0,591	0,011	CYP2A11 substrate
0,575	0,014	5 Hydroxytryptamine release inhibitor
0,562	0,052	Mannotetraose 2-alpha-N-acetylglucosaminyltransferase inhibitor
0,557	0,052	Oxidoreductase inhibitor
0,522	0,028	Histamine release inhibitor
0,527	0,048	General pump inhibitor
0,454	0,012	CYP2C9 inhibitor
0,464	0,040	Malate dehydrogenase (acceptor) inhibitor
0,495	0,073	Antineoplastic
0,465	0,061	Lipid metabolism regulator
0,393	0,008	CYP2A10 substrate
0,454	0,074	HIF1A expression inhibitor
0,499	0,137	Antieczematic
0,420	0,071	Antiviral (Rhinovirus)
0,397	0,059	CYP2A4 substrate
0,384	0,059	CYP2F1 substrate
0,375	0,063	Methylenetetrahydrofolate reductase (NADPH) inhibitor
0,390	0,082	4-Nitrophenol 2-monooxygenase inhibitor
0,357	0,054	RELA expression inhibitor
0,355	0,058	Mediator release inhibitor
0,341	0,044	Hydroxylamine reductase (NADH) inhibitor
0,375	0,080	Kinase inhibitor
0,304	0,020	Paraoxonase substrate
0,298	0,032	RNA directed DNA polymerase inhibitor
0,362	0,102	Spasmolytic, urinary
0,354	0,096	Ecdysone 20-monooxygenase inhibitor
0,340	0,089	Vasodilator, coronary
0,328	0,084	Bilirubin oxidase inhibitor
0,342	0,101	Nitrate reductase (cytochrome) inhibitor
0,263	0,049	ATPase stimulant
0,330	0,115	Rubredoxin-NAD+ reductase inhibitor
0,256	0,043	3-Hydroxy-4-oxoquinoline 2,4-dioxygenase inhibitor
0,299	0,088	Antinephritic
0,286	0,078	Vasodilator
0,342	0,136	Antianginal
0,271	0,071	Glycerol-3-phosphate dehydrogenase inhibitor
0,268	0,067	Cholestanetriol 26-monooxygenase inhibitor
0,234	0,037	FMN reductase inhibitor
0,279	0,085	CYP2A5 substrate
0,388	0,195	Antiischemic, cerebral
0,249	0,069	Spasmolytic, Papaverin-like
0,285	0,104	HCV IRES inhibitor
0,386	0,206	CDP-glycerol glycerophosphotransferase inhibitor
0,291	0,112	MAP3K5 inhibitor
0,252	0,074	Clavaminate synthase inhibitor
0,251	0,073	Thyroxine 5-deiodinase inhibitor
0,189	0,013	Histone deacetylase SIRT2 inhibitor
0,194	0,019	Histone deacetylase class III inhibitor
0,241	0,067	Transactivator transcription protein inhibitor
0,315	0,145	2-Dehydropantoate 2-reductase inhibitor
0,258	0,089	Monodehydroascorbate reductase (NADH) inhibitor
0,293	0,127	Centromere associated protein inhibitor
0,199	0,034	Catalase stimulant
0,240	0,079	Cell wall biosynthesis inhibitor
0,249	0,088	2-Hydroxymuconate-semialdehyde hydrolase inhibitor
0,272	0,113	CYP2B5 substrate
0,231	0,073	Thiol protease inhibitor
0,278	0,127	CYP3A4 inducer
0,287	0,149	Fragilysin inhibitor
0,268	0,133	Cyclic AMP phosphodiesterase inhibitor
0,237	0,108	tRNA-pseudouridine synthase I inhibitor
0,321	0,194	Complement factor D inhibitor
0,258	0,134	CYP3A inducer
0,294	0,171	Platelet derived growth factor receptor kinase inhibitor
0,208	0,086	Alcohol dehydrogenase [NAD(P)+] inhibitor
0,204	0,089	Cyclooxygenase substrate
0,201	0,085	CYP1A2 inducer
0,275	0,163	CYP2A1 substrate
0,233	0,123	Spasmolytic
0,269	0,164	3-Hydroxybenzoate 6-monooxygenase inhibitor
0,282	0,179	CYP2C19 inducer
0,171	0,072	GST M1-1 substrate
0,314	0,216	5-O-(4-coumaroyl)-D-quinate 3'-monooxygenase inhibitor
0,107	0,009	Poly(ADP-ribose) polymerase 2 inhibitor
0,257	0,160	N-acetylneuraminate 7-O(or 9-O)-acetyltransferase inhibitor
0,157	0,065	Testosterone 17beta-dehydrogenase inhibitor
0,270	0,183	Antimyopathies
0,168	0,086	Complement inhibitor
0,175	0,095	Antiuremic
0,219	0,142	RNA synthesis inhibitor
0,149	0,071	Alcohol dehydrogenase (NADP+) inhibitor
0,167	0,090	Gout treatment
0,114	0,038	Estrogen receptor beta antagonist
0,297	0,222	27-Hydroxycholesterol 7alpha-monooxygenase inhibitor
0,260	0,185	CYP2C12 substrate
0,259	0,185	Calcium regulator
0,149	0,077	Smooth muscle myosin light chain kinase inhibitor
0,116	0,044	Liver cirrhosis treatment
0,128	0,059	Myocardial infarction treatment
0,221	0,156	Nitrite reductase [NAD(P)H] inhibitor
0,121	0,058	Azobenzene reductase inhibitor
0,162	0,100	Nitrate reductase inhibitor
0,184	0,122	Glutathione dehydrogenase (ascorbate) inhibitor
0,233	0,172	NAD(P)+-arginine ADP-ribosyltransferase inhibitor
0,216	0,155	P-benzoquinone reductase (NADPH) inhibitor
0,113	0,052	Estrogen antagonist
0,226	0,165	H+-transporting two-sector ATPase inhibitor
0,181	0,121	Antineoplastic enhancer
0,125	0,066	Transcription factor NF kappa B inhibitor
0,285	0,228	Thromboxane B2 antagonist
0,106	0,050	Protein kinase C inhibitor
0,095	0,039	Ornithine decarboxylase inhibitor
0,102	0,046	Cytokine release inhibitor
0,159	0,103	Antineoplastic (thyroid cancer)
0,326	0,271	Phosphatase inhibitor
0,273	0,218	Glyceryl-ether monooxygenase inhibitor
0,281	0,227	TP53 expression enhancer
0,136	0,083	UGT2B18 substrate
0,244	0,191	GABA aminotransferase inhibitor
0,273	0,221	Chloride peroxidase inhibitor
0,087	0,037	NAD(P)H dehydrogenase (quinone) inhibitor
0,170	0,124	Severe acute respiratory syndrome treatment
0,056	0,011	Electron transport complex I inhibitor
0,178	0,134	Hemostatic
0,302	0,258	Platelet adhesion inhibitor
0,192	0,151	Antifibrinolytic
0,236	0,196	Radiosensitizer
0,073	0,034	Steroid DELTA-isomerase inhibitor
0,124	0,086	Aryl-alcohol dehydrogenase (NADP+) inhibitor
0,066	0,028	Protein kinase C epsilon inhibitor
0,285	0,247	Antineoplastic (non-Hodgkin's lymphoma)
0,181	0,145	Lipoprotein lipase stimulant
0,208	0,172	Creatininase inhibitor
0,245	0,211	Antipruritic, allergic
0,201	0,169	Isopenicillin-N epimerase inhibitor
0,051	0,021	Sirtuin inhibitor
0,157	0,127	RET inhibitor
0,198	0,169	Cyclomaltodextrinase inhibitor
0,208	0,180	CYP3A7 substrate
0,335	0,308	CYP2H substrate
0,062	0,036	TEC kinase inhibitor
0,144	0,117	Deoxyribonuclease I inhibitor
0,223	0,197	CYP2E1 inducer
0,181	0,156	Glutaminyl-peptide cyclotransferase inhibitor
0,158	0,134	Antineoplastic (sarcoma)
0,174	0,151	Transcription factor inhibitor
0,289	0,267	Testosterone 17beta-dehydrogenase (NADP+) inhibitor
0,044	0,022	Sirtuin 2 inhibitor
0,179	0,157	Hepatoprotectant
0,145	0,124	Vitamin-K-epoxide reductase (warfarin-insensitive) inhibitor
0,160	0,142	Fumarate reductase (NADH) inhibitor
0,106	0,090	Skin whitener
0,195	0,179	Cytochrome-b5 reductase inhibitor
0,054	0,040	Protein kinase C eta inhibitor
0,148	0,134	Mucorpepsin inhibitor
0,078	0,064	Antineoplastic antibiotic
0,133	0,121	CYP2C8 inducer
0,035	0,025	Ryanodine receptor antagonist
0,035	0,025	Ryanodine receptor 1 antagonist
0,064	0,055	Protein kinase C beta inhibitor
0,043	0,036	Microtubule stabilization
0,092	0,085	Succinate dehydrogenase inhibitor
0,079	0,072	Macrophage migration inhibitory factor inhibitor
0,172	0,166	Lysostaphin inhibitor
0,116	0,110	Ca2+/calmodulin-dependent kinase I inhibitor
0,109	0,105	Endoglycosylceramidase inhibitor
0,126	0,124	DNA directed RNA polymerase inhibitor
0,050	0,049	4-Hydroxyphenylpyruvate dioxygenase inhibitor
0,149	0,149	Bone formation stimulant
Compose 3
0,880	0,002	Janus tyrosine kinase 3 inhibitor
0,876	0,004	Tyrosine kinase inhibitor
0,835	0,001	Janus tyrosine kinase 1 inhibitor
0,819	0,005	Protein kinase inhibitor
0,770	0,002	Janus tyrosine kinase inhibitor
0,681	0,004	Antineoplastic (multiple myeloma)
0,688	0,018	Immunosuppressant
0,597	0,013	Autoimmune disorders treatment
0,538	0,003	Janus tyrosine kinase 2 inhibitor
0,537	0,018	Antipsoriatic
0,430	0,013	Transplant rejection treatment
0,410	0,023	Rheumatoid arthritis treatment
0,386	0,008	Antieczematic atopic
0,359	0,064	Dermatologic
0,329	0,052	Serum-glucocorticoid regulated kinase 1 inhibitor
0,295	0,064	Inflammatory Bowel disease treatment
0,305	0,080	HCV IRES inhibitor
0,300	0,082	H+-transporting two-sector ATPase inhibitor
0,234	0,024	ErbB-1 antagonist
0,213	0,005	Rho-associated kinase inhibitor
0,401	0,215	CYP2H substrate
0,163	0,005	Rho-associated kinase II inhibitor
0,139	0,017	Insulin like growth factor 1 antagonist
0,314	0,193	Neurotransmitter uptake inhibitor
0,202	0,087	RNA directed DNA polymerase inhibitor
0,177	0,065	Catalase stimulant
0,220	0,116	Pulmonary hypertension treatment
0,202	0,104	Polyribonucleotide nucleotidyltransferase inhibitor
0,115	0,020	Insulin growth factor antagonist
0,137	0,047	Ribosomal protein S6 kinase 1, 70-kDa inhibitor
0,134	0,045	Inosine nucleosidase inhibitor
0,136	0,050	Epidermal growth factor receptor kinase inhibitor
0,107	0,023	Protein kinase B inhibitor
0,276	0,197	Glutamate-5-semialdehyde dehydrogenase inhibitor
0,183	0,113	Respiratory distress syndrome treatment
0,124	0,055	Growth factor antagonist
0,205	0,138	Adenosine regulator
0,093	0,027	Threonine-tRNA ligase inhibitor
0,215	0,150	HIV attachment inhibitor
0,244	0,179	Transcription factor stimulant
0,244	0,179	Transcription factor NF kappa B stimulant
0,248	0,183	HMGCS2 expression enhancer
0,121	0,060	Lck kinase inhibitor
0,098	0,042	Protein kinase B gamma inhibitor
0,115	0,062	Ribosomal protein S6 kinase inhibitor
0,088	0,041	MAP kinase 8 inhibitor
0,112	0,068	Hyperprolactinemia treatment
0,229	0,187	Inotropic
0,115	0,077	Ribosomal protein S6 kinase, 70-kDa inhibitor
0,184	0,149	Platelet aggregation inhibitor
0,104	0,069	Ephrin antagonist
0,103	0,069	Dimethylhistidine N-methyltransferase inhibitor
0,102	0,071	ALK inhibitor
0,058	0,031	Protein kinase B beta inhibitor
0,113	0,086	Nicotinamide phosphoribosyltransferase inhibitor
0,123	0,098	Protein kinase B alpha inhibitor
0,056	0,034	Phosphatidylinositol 3-kinase delta inhibitor
0,103	0,082	Constipation treatment
0,098	0,078	Protein-tyrosine kinase Lyn inhibitor
0,074	0,055	Rho-associated kinase I inhibitor
0,092	0,076	Dyrk kinase inhibitor
0,096	0,082	Protein-tyrosine kinase (PTK, not ETK, WZC) inhibitor
0,032	0,019	Osteoclast antagonist
0,039	0,027	Proto-oncogene tyrosine-protein kinase c-hck inhibitor
0,097	0,085	MAP kinase kinase 7 inhibitor
0,045	0,034	Epidermal growth factor antagonist
0,095	0,085	Src kinase inhibitor
0,167	0,157	Protein-synthesizing GTPase inhibitor
0,163	0,155	Antiinfertility, female
0,089	0,083	Abl kinase inhibitor
0,073	0,067	Gastric emptying disorders treatment
0,219	0,213	Antineoplastic
0,068	0,062	Cyclin-dependent kinase 9 inhibitor
0,089	0,084	Allergic rhinitis treatment

## Sheet: Descriptors
ID	Name	Status	ALogP	ALogp2	AMR	nH	nN	nO	ATS7e	AATS0m	AATS2m	AATS3m	AATS5m	AATS6m	AATS7m	AATS8m	AATS3v	AATS4v	AATS5v	AATS6v	AATS7v	AATS8v	AATS4e	AATS6e	AATS7e	AATS8e	AATS0p	AATS2p	AATS3p	AATS4p	AATS5p	AATS8p	AATS0i	AATS1i	AATS2i	AATS3i	AATS4i	AATS5i	AATS6i	AATS7i	AATS8i	AATS1s	AATS3s	AATS4s	AATS5s	AATS6s	AATS7s	AATS8s	ATSC1c
1	1	Training	-1.4887	2.21623	47.3435	19	5	1	642.167	85.5054	75.7924	58.0355	41.9366	42.721	42.0845	49.6993	174.497	158.405	147.105	148.907	137.71	156.526	7.63206	7.4536	7.46706	7.52485	1.42436	1.48793	1.27771	1.19594	1.14697	1.1705	166.425	151.112	159.18	163.776	165.207	165.263	163.812	169.63	166.572	3.07474	2.64389	2.68338	2.60952	2.43728	2.44477	2.78226	-0.377798
2	2	Prediction	-0.239	0.057121	37.2934	18	4	2	695.168	93.1372	82.3345	71.8434	63.7202	61.6227	51.8071	46.5812	212.717	199.217	192.048	189.593	160.124	151.049	7.64668	7.69424	7.55618	7.66528	1.53166	1.59981	1.5058	1.42709	1.38331	1.13019	162.54	148.101	155.222	155.489	158.669	159.86	158.57	162.355	167.433	3.4154	3.11337	2.95715	3.00086	3.06824	2.83756	2.84081	-0.352174
3	3	Training	-0.3699	0.136826	48.3369	20	4	3	812.341	94.8573	84.331	76.7596	62.1876	59.3859	57.8149	61.2093	217.78	209.783	187.919	178.977	168.75	176.103	7.76429	7.65652	7.6636	7.81989	1.52	1.56275	1.50857	1.48169	1.36161	1.25234	162.459	147.506	156.654	155.987	156.099	158.929	159.777	162.892	163.839	3.30444	3.08387	3.07812	3.05077	2.92029	2.82442	3.02198	-0.374834
4	4	Training	-0.1878	0.0352688	40.3769	17	5	2	654.112	97.7844	85.534	76.9136	63.1405	64.9086	62.7917	61.3574	220.823	208.545	187.562	188.34	176.864	173.639	7.69448	7.71859	7.69543	7.8651	1.54988	1.58828	1.54021	1.48389	1.35698	1.23308	163.167	148.282	156.983	155.46	156.837	161.424	160.332	163.163	165.767	3.39753	2.93309	3.04097	3.04493	3.01728	2.91569	3.09649	-0.335907
5	5	Training	0.7958	0.633298	40.942	15	5	2	661.845	114.924	103.297	87.7596	76.9109	70.5165	67.876	73.6752	228.691	218.187	197.01	193.791	180.608	180.999	7.92881	7.96671	7.78641	8.08519	1.54348	1.57948	1.53052	1.47277	1.34598	1.22508	168.816	150.196	160.995	159.819	159.447	165.222	163.6	164.176	168.363	3.74753	3.76956	3.88524	4.54575	3.58302	3.17647	3.9386	-0.522873
6	6	Training	-0.9819	0.964128	24.4305	13	5	0	396.949	97.1299	88.3423	67.8631	56.5803	61.8224	63.8221	57.1184	210.856	202.762	182.973	188.994	192.314	172.052	7.54281	7.59337	7.63364	7.66007	1.66036	1.79138	1.53211	1.48754	1.37027	1.29292	161.436	147.418	150.867	154.963	157.539	159.091	162.084	161.721	162.818	3.37387	2.66328	2.82339	2.82179	2.98925	2.9359	3.1117	-0.287214
7	7	Prediction	-0.9819	0.964128	24.4305	13	5	0	396.949	97.1299	88.3423	67.8631	56.5803	61.8224	63.8221	57.1184	210.856	202.762	182.973	188.994	192.314	172.052	7.54281	7.59337	7.63364	7.66007	1.66036	1.79138	1.53211	1.48754	1.37027	1.29292	161.436	147.418	150.867	154.963	157.539	159.091	162.084	161.721	162.818	3.37387	2.66328	2.82339	2.82179	2.98925	2.9359	3.1117	-0.287214
8	8	Prediction	-0.9819	0.964128	24.4305	13	5	0	396.949	97.1299	88.3423	67.8631	56.5803	61.8224	63.8221	57.1184	210.856	202.762	182.973	188.994	192.314	172.052	7.54281	7.59337	7.63364	7.66007	1.66036	1.79138	1.53211	1.48754	1.37027	1.29292	161.436	147.418	150.867	154.963	157.539	159.091	162.084	161.721	162.818	3.37387	2.66328	2.82339	2.82179	2.98925	2.9359	3.1117	-0.287214
9	9	Training	-0.7665	0.587522	40.9103	19	5	1	696.114	90.8471	78.8894	65.9102	56.8118	63.6208	56.8865	52.4337	207.274	193.785	177.007	193.543	177.801	165.481	7.51518	7.69322	7.56646	7.63874	1.54841	1.64272	1.51028	1.42827	1.30942	1.24154	162.822	147.521	154.002	154.531	157.69	161.917	160.112	161.004	163.81	3.20449	2.55744	2.63914	2.71701	3.01792	2.68116	2.74031	-0.309261
10	10	Training	-0.446	0.198916	29.7252	15	5	0	461.124	93.2084	85.149	68.9425	51.8405	54.4179	60.5214	56.4779	214.93	199.569	175.832	173.857	187.024	173.413	7.53475	7.47021	7.55942	7.63637	1.62515	1.73539	1.56179	1.47387	1.34302	1.29765	161.769	146.996	153.618	153.492	157.898	158.582	162.958	160.506	163.938	3.26042	2.68718	2.82826	2.64251	2.69048	2.77869	2.93155	-0.256531
11	11	Training	-1.1868	1.40849	25.8964	13	5	1	417.62	101.668	91.587	73.8447	61.0588	61.2042	69.4212	68.0173	215.31	208.841	191.784	177.842	190.199	181.305	7.72234	7.65663	7.7337	7.99443	1.6313	1.72094	1.51431	1.49384	1.40973	1.28396	162.123	148.273	152.737	156.108	158.05	157.302	163.856	162.114	166.143	3.51096	2.86412	3.02343	2.988	3.20657	3.09259	3.57812	-0.335416
12	12	Training	-1.1868	1.40849	25.8964	13	5	1	417.62	101.668	91.587	73.8447	61.0588	61.2042	69.4212	68.0173	215.31	208.841	191.784	177.842	190.199	181.305	7.72234	7.65663	7.7337	7.99443	1.6313	1.72094	1.51431	1.49384	1.40973	1.28396	162.123	148.273	152.737	156.108	158.05	157.302	163.856	162.114	166.143	3.51096	2.86412	3.02343	2.988	3.20657	3.09259	3.57812	-0.335416
13	13	Prediction	-1.1868	1.40849	25.8964	13	5	1	417.62	101.668	91.587	73.8447	61.0588	61.2042	69.4212	68.0173	215.31	208.841	191.784	177.842	190.199	181.305	7.72234	7.65663	7.7337	7.99443	1.6313	1.72094	1.51431	1.49384	1.40973	1.28396	162.123	148.273	152.737	156.108	158.05	157.302	163.856	162.114	166.143	3.51096	2.86412	3.02343	2.988	3.20657	3.09259	3.57812	-0.335416
14	14	Training	-0.9714	0.943618	42.3762	19	5	2	716.785	94.5164	81.5052	70.7028	59.9311	63.0318	60.2506	59.005	210.863	198.41	183.365	185.379	176.895	169.649	7.64754	7.72844	7.62537	7.82507	1.52829	1.59019	1.49629	1.43395	1.33908	1.22717	163.325	148.195	155.406	155.448	158.063	160.571	161.52	161.245	165.569	3.31655	2.71875	2.78933	2.83669	3.16667	2.7695	3.01533	-0.357463
15	15	Training	-0.3017	0.0910229	29.9434	15	5	0	439.372	93.2084	85.2223	66.9469	55.1608	53.2121	62.8344	59.6173	210.708	188.513	182.401	172.024	189.321	181.469	7.48125	7.52551	7.57539	7.68832	1.62515	1.76161	1.53966	1.40474	1.37818	1.34593	161.769	147.188	151.221	153.829	159.856	157.67	163.796	161.436	162.75	3.28403	2.60958	2.63384	2.82022	2.886	2.83429	3.10063	-0.289217
16	16	Training	-0.3017	0.0910229	29.9434	15	5	0	439.372	93.2084	85.2223	66.9469	55.1608	53.2121	62.8344	59.6173	210.708	188.513	182.401	172.024	189.321	181.469	7.48125	7.52551	7.57539	7.68832	1.62515	1.76161	1.53966	1.40474	1.37818	1.34593	161.769	147.188	151.221	153.829	159.856	157.67	163.796	161.436	162.75	3.28403	2.60958	2.63384	2.82022	2.886	2.83429	3.10063	-0.289217
17	17	Training	-0.2333	0.0544289	30.6083	15	5	0	464.563	93.2084	87.2952	68.5898	50.0656	59.2401	62.2451	58.1448	216.765	188.068	168.623	184.87	190.574	179.701	7.4449	7.5347	7.61578	7.61226	1.62515	1.76791	1.57388	1.41486	1.28856	1.35731	161.769	147.188	151.19	154.043	157.65	161.489	160.994	162.911	158.441	3.28819	2.69231	2.6762	2.73129	2.88067	2.86134	3.08185	-0.2947
18	18	Training	-0.2333	0.0544289	30.6083	15	5	0	464.563	93.2084	87.2952	68.5898	50.0656	59.2401	62.2451	58.1448	216.765	188.068	168.623	184.87	190.574	179.701	7.4449	7.5347	7.61578	7.61226	1.62515	1.76791	1.57388	1.41486	1.28856	1.35731	161.769	147.188	151.19	154.043	157.65	161.489	160.994	162.911	158.441	3.28819	2.69231	2.6762	2.73129	2.88067	2.86134	3.08185	-0.2947
19	19	Prediction	-1.555	2.41803	25.5276	13	5	1	418.654	101.668	93.014	72.4753	58.567	63.4371	69.1669	66.3462	214.313	202.912	182.881	184.639	195.047	180.655	7.68008	7.63415	7.75285	7.84017	1.6313	1.78926	1.51956	1.45932	1.34247	1.29167	162.123	148.418	150.913	155.286	158.036	160.06	162.847	162.236	163.345	3.59576	3.0134	3.22093	3.1748	3.43367	3.38374	3.62585	-0.388362
20	20	Training	-1.555	2.41803	25.5276	13	5	1	418.654	101.668	93.014	72.4753	58.567	63.4371	69.1669	66.3462	214.313	202.912	182.881	184.639	195.047	180.655	7.68008	7.63415	7.75285	7.84017	1.6313	1.78926	1.51956	1.45932	1.34247	1.29167	162.123	148.418	150.913	155.286	158.036	160.06	162.847	162.236	163.345	3.59576	3.0134	3.22093	3.1748	3.43367	3.38374	3.62585	-0.388362
21	21	Training	-1.2046	1.45106	27.4814	13	5	1	417.094	101.668	93.014	73.0051	61.6585	60.7242	68.9242	66.3462	214.377	200.556	186.229	184.107	194.012	180.655	7.64527	7.64789	7.72396	7.84017	1.6313	1.78926	1.51971	1.44313	1.35897	1.29167	162.123	148.418	150.913	155.29	158.853	159.204	163.036	162.001	163.345	3.59722	3.11928	3.13889	3.48971	3.12769	3.29115	3.62585	-0.391082
22	22	Training	-1.9289	3.72066	39.8013	16	6	2	674.736	123.469	98.425	73.778	70.114	68.0682	67.7754	72.7797	208.58	208.166	190.385	180.702	179.983	174.553	7.70359	7.76282	7.84577	7.78939	1.70194	1.75053	1.51196	1.54161	1.41623	1.28569	163.33	148.254	153.565	158.159	157.418	159.185	162.268	164.072	164.973	3.1215	3.10507	3.04892	3.26581	3.55436	3.59349	4.21545	-0.436784
23	23	Training	-2.0598	4.24278	50.8448	20	6	3	859.202	117.026	93.3784	75.6272	69.3659	66.4591	66.316	67.2459	204.038	195.946	186.294	180.533	179.833	173.012	7.82865	7.88232	7.81093	7.77406	1.62206	1.66589	1.49019	1.45361	1.38911	1.2759	164.052	148.411	155.41	157.78	160.038	159.707	162.844	162.451	163.491	3.09241	2.97617	3.37139	3.20848	3.59736	3.30491	3.72785	-0.449579
24	24	Training	-1.9157	3.66991	42.6993	18	8	2	884.459	122.713	105.9	88.3008	67.597	75.6192	73.7674	70.8288	220.009	209.712	185.542	199.537	198.098	182.731	7.91266	7.80923	7.82707	7.77627	1.69709	1.75616	1.60257	1.5286	1.35894	1.33723	163.93	149.688	155.434	157.482	157.95	162.451	160.841	161.06	163.548	3.22691	3.16072	3.69864	3.39556	3.49896	3.43202	3.77685	-0.431861
25	25	Training	-1.9965	3.98601	40.3032	17	7	2	882.587	124.97	107.324	86.023	79.9663	77.2491	74.4057	75.7309	226.266	212.936	204.716	204.259	207.793	203.059	7.86209	7.866	7.74199	7.72116	1.79739	1.89175	1.64676	1.5578	1.47768	1.47411	160.336	145.847	149.857	153.695	157.975	158.358	159.864	157.646	158.648	3.38629	3.28088	3.57004	3.75633	4.30046	3.45674	3.92553	-0.456768
26	26	Training	-1.5515	2.40715	34.9771	17	6	2	875.675	127.938	108.512	86.1677	79.4739	75.058	75.6678	77.0876	221.555	210.342	200.474	202.883	204.826	196.869	7.92264	7.83495	7.81852	7.85616	1.75879	1.85105	1.60062	1.52078	1.438	1.40701	162.904	146.82	151.246	156.062	158.962	160.736	159.761	159.222	161.76	3.34012	3.39433	3.55881	4.4405	3.66516	3.59808	4.16626	-0.464318
27	27	Training	-2.083	4.33889	41.4204	20	6	3	921.793	119.082	101.956	84.7067	70.3126	76.092	75.1625	69.6586	222.801	207.156	188.956	196.74	204.688	188.154	7.84683	7.79644	7.81181	7.85263	1.71012	1.78495	1.61697	1.52266	1.39295	1.36453	161.241	146.515	152.202	154.027	157.186	159.608	159.712	157.528	161.519	3.20221	3.16614	3.41414	3.26787	3.66926	3.51329	3.90983	-0.484185
28	28	Training	-0.9819	0.964128	24.4305	17	5	0	681.231	94.8196	87.7168	69.5516	64.6035	67.718	64.4111	57.7486	219.984	214.255	201.084	207.496	205.343	188.975	7.50076	7.62175	7.56923	7.48288	1.70373	1.84759	1.59811	1.56028	1.46901	1.42215	158.847	144.886	148.118	152.4	154.434	157.208	159.156	157.702	157.3	3.27199	2.61111	2.77192	2.84596	3.01474	2.85926	2.75291	-0.286189
29	29	Training	-1.4306	2.04662	31.7073	19	5	1	803.665	95.2985	86.7174	70.4777	63.894	68.5639	66.4473	60.2099	220.383	208.433	197.729	206.718	202.037	186.362	7.53998	7.64608	7.65395	7.62415	1.65178	1.80908	1.59329	1.51462	1.44133	1.37672	159.82	145.634	149.01	152.006	155.157	157.388	158.584	158.339	160.183	3.35043	2.72701	2.86382	2.89521	3.07247	3.0381	3.07544	-0.383972
[truncated: 493 more columns]

## Sheet: Serie
Compound number	SMILES	JAK3_1MMATP_IC50_(nM)	JAK1_1MMATP_IC50_(nM)	PIC50 JAK3	PIC50 JAK1
6	C[C@H]1CC[C@H](CN1C(=O)C=C)Nc2c3cc[nH]c3ncn2	33.1	9713	7.48017	5.01265
7	COCCc1c[nH]c2c1c(ncn2)c3cccc(c3)NC(=O)C=C	31	10000	7.50864	5	A1
8	COCCc1c[nH]c2c1c(ncn2)c3ccc4c(c3)N(CCO4)C(=O)C=C	49.1	10000	7.30892	5
9	COCCc1c[nH]c2c1c(ncn2)c3ccc4c(c3)N(CCO4)C#N	1226.3	6501	5.9114	5.18702
10	COCCc1c[nH]c2c1c(ncn2)c3ccc4c(c3)N(CC(O4)(F)F)C#N	456.3	10000	6.34075	5
11	c1cc2c(cc1c3c4cc[nH]c4ncn3)[C@H](CC2)NC#N	711.5	909	6.14783	6.04144
12	c1cc2c(cc1c3c4cc[nH]c4ncn3)[C@H](CC2)NC#N	256.3	644	6.59125	6.19111
13	c1cc2c(cc1c3c4cc[nH]c4ncn3)[C@@H](CC2)NC#N	5820.1	844	5.23507	6.07366
14	COCCc1c[nH]c2c1c(ncn2)c3ccc4c(c3)[C@H](CC4)NC#N	1592.4	7546	5.79795	5.12228
15	CN(C#N)[C@H]1CCc2c1cc(cc2)c3c4cc[nH]c4ncn3	10000	7624	5	5.11782
16	c1cc2c(cc1c3c4cc[nH]c4ncn3)[C@H](CCO2)NC#N	1211.5	1179	5.91668	5.92849
17	c1cc2c(cc1c3c4cc[nH]c4ncn3)[C@H](CCO2)NC#N	781.2	1216	6.10724	5.91507
18	c1cc2c(cc1c3c4cc[nH]c4ncn3)[C@@H](CCO2)NC#N	6110.3	665	5.21394	6.17718
19	COCCc1c[nH]c2c1c(ncn2)c3ccc4c(c3)[C@H](CCO4)NC#N	5828.4	3776	5.23445	5.42297
20	C[C@H]1Cc2ccc(cc2[C@@H]1NC#N)c3c4cc[nH]c4ncn3	603.5	705	6.21932	6.15181
21	C[C@@H]1Cc2ccc(cc2[C@@H]1NC#N)c3c4cc[nH]c4ncn3	1529.6	973	5.81542	6.01189
22	C[C@]1(CCc2c1cc(cc2)c3c4cc[nH]c4ncn3)NC#N	92.1	94	7.03574	7.02687
23	C[C@@]1(CCc2c1cc(cc2)c3c4cc[nH]c4ncn3)NC#N	55.8	57	7.25337	7.24413	A1
25	c1cc2c(cc1c3c4cc[nH]c4ncn3)[C@H](C[C@H]2O)NC#N	162.6	10000	6.78888	5
26	c1cc2c(cc1c3c4cc[nH]c4ncn3)[C@H](C[C@@H]2O)NC#N	1337.8	1094	5.87361	5.96098
27	c1cc2c(cc1c3c4cc[nH]c4ncn3)[C@H]([C@@H](C2)O)NC#N	280.5	1266	6.55207	5.89757
28	CS(=O)(=O)N[C@@H]1C[C@@H](c2c1ccc(c2)c3c4cc[nH]c4ncn3)NC#N	38	1919	7.42022	5.71693
29	COCCS(=O)(=O)N[C@@H]1C[C@@H](c2c1ccc(c2)c3c4cc[nH]c4ncn3)NC#N	111.4	8652	6.95311	5.06288
30	Cn1c(ccn1)S(=O)(=O)N[C@@H]2C[C@@H](c3c2ccc(c3)c4c5cc[nH]c5ncn4)NC#N	38.1	4027	7.41908	5.39502
31	c1cc(cc(c1)S(=O)(=O)N[C@@H]2C[C@@H](c3c2ccc(c3)c4c5cc[nH]c5ncn4)NC#N)C#N	13.9	1715	7.85699	5.76574
32	c1cc(cc(c1)S(=O)(=O)N[C@@H]2C[C@@H](c3c2ccc(c3)c4c5cc[nH]c5ncn4)NC#N)F	10.6	2703	7.97469	5.56815	A2
33	COc1ccc(cc1)S(=O)(=O)N[C@@H]2C[C@@H](c3c2ccc(c3)c4c5cc[nH]c5ncn4)NC#N	15.9	1720	7.7986	5.76447
34	c1ccc(cc1)c2c[nH]c3c2c(ncn3)c4ccc5c(c4)[C@H](CC5)NC#N	48.8	3345	7.31158	5.4756
35	c1cc(cc(c1)c2c[nH]c3c2c(ncn3)c4ccc5c(c4)[C@H](CC5)NC#N)CO	77.9	9604	7.10846	5.01755
